# Supplementary material for: Membrane and synaptic defects leading to neurodegeneration in Adar mutant Drosophila are rescued by increased autophagy
Source: BMC Biol. 2020 Feb 14;18:15. doi: 10.1186/s12915-020-0747-0 (PMC7020516; doi:10.1186/s12915-020-0747-0)
Supplement: Supplementary file 8 — Additional file 6. Excel sheet containing source data file for Figure 1A ,1B ,1C.1D ,4A,4D,4E,6A,6F,6G,6H and 6I. [file 12915_2020_747_MOESM6_ESM.xlsx]

## Sheet: Fig 1A
Viability Data
	w1118	Adar5G1	Adar5G1;TorK17004	Adar5G1;TorMB07988
Sample 1	45	15	32	37
Sample 2	40	13	35	31
sample 3	49	13	31	34

## Sheet: Fig 1B
Locomotion data
				w1118	Adar5G1	Adar5G1;TorK17004	Adar5G1;TorMB07988
				59	5	22	42
				36	2	14	40
				10	4	64	22
				30	2	12	38
				18	4	16	36
				54	5	54	18
				8	2	20	32
				43	1	30	22
				61	4	20	22
				12	4	38
				38		38
				24		28
				56		56
				6		20
				54		30
				26		46
				10		20
				36		22
				24		40
				48		14
				6		38
						26
						24
						20
						50
						40
						28
						18
						24
						26
						28

## Sheet: Fig 1C
Longevity Data
				FM7	FM7;TorK17004	FM7 ;TorMB07988	Adar5G1	Adar5G1;TorK17004	Adar5G1;TorMB07988
		Day 1
			Sample 1	50	50	50	50	50	50
			Sample 2	50	50	50	50	50	50
			sample 3	50	50	50	50	50	50
				FM7	FM7;TorK17004	FM7 ;TorMB07988	Adar5G1	Adar5G1;TorK17004	Adar5G1;TorMB07988
		Day 5	Sample 1	49	50	46	45	46	43
			Sample 2	48	49	44	43	44	40
			sample 3	50	50	47	47	48	46
				FM7	FM7;TorK17004	FM7 ;TorMB07988	Adar5G1	Adar5G1;TorK17004	Adar5G1;TorMB07988
		Day 10	Sample 1	45	44	46	39	40	38
			Sample 2	44	44	43	38	39	38
			sample 3	46	45	44	40	41	40
				FM7	FM7;TorK17004	FM7 ;TorMB07988	Adar5G1	Adar5G1;TorK17004	Adar5G1;TorMB07988
		Day 15	Sample 1	44	43	43	25	29	27
			Sample 2	43	41	43	25	28	29
			sample 3	43	42	43	23	30	28
				FM7	FM7;TorK17004	FM7 ;TorMB07988	Adar5G1	Adar5G1;TorK17004	Adar5G1;TorMB07988
		Day 20	Sample 1	42	40	39	18	23	26
			Sample 2	38	39	39	19	23	27
			sample 3	42	39	38	17	21	27
				FM7	FM7;TorK17004	FM7 ;TorMB07988	Adar5G1	Adar5G1;TorK17004	Adar5G1;TorMB07988
		Day 25	Sample 1	39	38	37	10	19	20
			Sample 2	39	37	36	13	17	20
			sample 3	40	38	38	10	18	20
				FM7	FM7;TorK17004	FM7 ;TorMB07988	Adar5G1	Adar5G1;TorK17004	Adar5G1;TorMB07988
		Day 30	Sample 1	39	38	36	4	15	17
			Sample 2	38	37	36	5	16	16
			sample 3	40	38	37	5	14	18

## Sheet: Fig 1D
Immunoblot for checking the level of Tor
			w1118	Adar5G1
		sample-1	1	1.44221
		sample-2	1	1.4905
		sample-3	1	1.48973
		Average	1	1.47415

## Sheet: Fig 4A
Locomotion Data	w1118	Adar5G1	Adar5G1;TorK17004	Adar5G1;TorMB07988	Adar5G1;Cha-GAL4	Adar5G1, Cha > Atg5	Adar5G1, Cha > S6KKD	Adar5G1, Cha > Thor	Adar5G1, Cha > Atg1[GS10797]	Adar5G1, Cha > TSC1, TSC2
	59	5	22	42	3	44	4	1	12	10
	36	2	14	40	2	42	2	7	11	6
	10	4	64	22	6	46	5	1	13	5
	30	2	12	38	10	30	1	2	14	10
	18	4	16	36	10	6	2	4	19	15
	54	5	54	18		48	2	5	14	12
	8	2	20	32	5	36	2	2	14	15
	43	1	30	22	1	30	3	5	10	14
	61	4	20	22	4	37	4	4	5	10
	12	4	38		3	46	1	5	16	4
	38		12		5	26	2	1	17	11
	24		8		4	46	1	6	18	14
	56		38		8	5			13	13
	6		28		3	40			18	6
	54		56		2	48			8	10
	26		4		2	34			10
	10		20		10	34			12
	36		30		6	33			4
	24		46		9	30
	48		20		10	40
			22		4	5
			40			43
			14		2	34
			8		0	26
			38		2
			26		2
			24		3
			6
			20		6
			50		3
			40		1
			28		5
			18		1
			24		4
			26		1
			28
					5
									6

## Sheet: Fig 4D
Immunoblot for checking the level of Synaptotagmin
		w1118	Adar5G1	Adar5G1;TorK17004	Adar5G1, Cha > Atg5
		1	1.79087	0.270558	0.743628
		1	1.59649	0.649908	0.386944
		1	2.23018
	Average	1	1.87251	0.565286	0.460233

## Sheet: Fig 4E
Immunoblot for checking the level of ref(2)p
		w1118	Adar5G1	Adar5G1;TorK17004	Adar5G1, Cha > Atg5
	Sample-1	1	1.4954	2.63759	9.32338
	Sample-2	1	2.1229	7.37118	9.2291
	Sample-3	1	2.03734	6.04827	11.5376
	Sample-4	1	1.49332
	Sample-5	1	1.72903
	Sample-6	1	5.41981
	Average	1	2.38297	5.35235	10.03

## Sheet: Fig 6A
Locomotion Data
				w1118	Adar5G1	Adar5G1;Cha-GAL4;UAS-Hsc70	Adar5G1;Cha-GAL4;UAS-Sgti	Adar5G1;Cha-GAL4; Hsc70i
				5	36	20	10	5
				2	36	13	12	6
				4	10	12	8	5
				2	30	16	9	6
				4	18	22	2	8
				5	35	17	1	8
				2	8	17	14	5
				1	43	20	13	10
				4	32	13	14	3
				4	12	18	10	2
					38	20	12	2
					24	20	13	1
					28	24	14	10
					6	22	12	8
					29	23	15	1
					26	21	24	7
					10	20	24	7
					36	17	26	5
					24	24	30	5
					30	22	33	7
					6	21	34	9
						19	8	3
						16	9	2
						10	7	1
						20	0	5
						16	1	5
						16	5	1
						13	10	9
						16	5	6
						17	8	6
						10	12
						12	2
						18	7
						19	5
						20	4
						20	3
						16	24
						12	20
						18	21
						14	25
						16	20
						17	16
						17	24
						24	20
						20	21
						21	25
							16
							20
							18
							12
							15
							16
							18
							17
							20
							22
							21
							9
							13
							11
							8.75
							4.75
							6.5
							14

## Sheet: Fig 6F
Immunoblot for checking the level of Synaptotagmin
		w1118	Adar5G1	Adar5G1;Cha-GAL4;UAS-Hsc70	Adar5G1;Cha-GAL4;UAS-Sgti	Adar5G1;Act5c-GAL4; Hsc70i
		w1118
	Sample-1	1	2.23018	0.194925	1.02349	0.821312
	Sample-2	1	1.6364	0.672772	1.18464	0.968804
	Sample-3	1	1.56882	0.638275	0.951874	0.864992
	Sample-4	1	1.83744		1.0692	0.941304
	Average	1	1.81821	0.501991	1.0573	0.899103

## Sheet: Fig 6G
Immunoblotlot for checking the level of ref(2)p
					w1118	Adar5G1	Adar5G1;Cha-GAL4;UAS-Hsc70	Adar5G1;Cha-GAL4;UAS-Sgti
				Sample-1	1	1.4954	2.63823	2.63285
				Sample-2	1	2.1229	1.54789	2.12539
				Sample-3	1	2.03734	1.39116	1.42019
				Sample-4	1	1.49332
				Sample-5	1	1.72903
				Sample-6	1	5.41981
					1	2.38297	1.85909	2.05948

[truncated: 2 more sheets: Fig 6H, Fig 6I]
